# Supplementary material for: Monitoring for bovine arboviruses in the most southwestern islands in Japan between 1994 and 2014
Source: BMC Vet Res. 2016 Jun 24;12:125. doi: 10.1186/s12917-016-0747-z (PMC4921034; doi:10.1186/s12917-016-0747-z)
Supplement: Additional file 1: — Primers used for RT-PCR and sequencing in this study. (XLSX 12 kb) [file 12917_2016_747_MOESM1_ESM.xlsx]

## Sheet: Sheet1
Additional file 1. Primers used for RT-PCR and sequencing in this study.
Primer	Sequence (5'-3')	Position	Terget	Purpose	Reference
AKAI206F	CACAACCAAGTGTCGATCTTA	206-226	S segment of orthobunyaviruses	RT-PCR	40
AKAI560R	AAGTTGACATCCATTCCATC	560-540
EP3U1416F	CAGCGCYWTATWCGATATTG	1427-1446, 1399-1418*	Segment 3 of Orbiviruses	RT-PCR
E31931R	TCCGGAGATACCTCCATTAC	1931-1950
P31593R	ATGTGATACGGCAACATTGC	1593-1612
CHUVL2F-2	GATAGATGTTTCGTCAGTGA	2007-2026	Segment 2 of Chuzan virus	RT-PCR	This study
CHUVL2R-2	CTCTACAGTTAACACCAATC	2691-2672
DAGVL2F	CAAAGGATCTGCAGGTTGATG	338-358	Segment 2 of D’Aguilar virus	RT-PCR	23
DAGVL2R-2	CCCATCCTTTCTGACTCTGC	1016-997
BCVseg2-F1	ATTGAAATTGGACAAGGAGG	680-699	Segment 2 of Bunyip Creek virus	RT-PCR, Sequencing
BCVseg2-F2	TCGATCTAAATCCAAGGGTG	1380-1399		Sequencing
BCVseg2-F3	GTGGTCGCACATCTATCTGA	2041-2060		Sequencing
BCVseg2-F4	TTATCGGATGATACGAAGCC	2774-2793		Sequencing
BCVseg2-R4	ATCACCCTCCACCATATTCC	252-271		Sequencing
BCVseg2-R3	ATGACAGCTCGTCGTTCTTC	977-996		Sequencing
BCVseg2-R2	TTAGATAGTTGCGGAAAATC	1673-1692		Sequencing
BCVseg2-R1	TCTACCATATGGTATCACAG	2394-2413		RT-PCR, Sequencing
EHDV-1/S2/125-147F	GARCCGCATCAAATGTATGAYMG	125-147	Segment 2 of EHD virus serotype 1	RT-PCR	41
EHDV-1/S2/1324-1302R	RYKYTTATCCCATTCYGWYAYMA	1324-1302
EHDV-2/S2/1644-1664F	TTTAARRTAAGACGGGTCGAG	1644-1664	Segment 2 of EHD virus serotype 2	RT-PCR
EHDV-2/S2/2175-2151R	TYAYCACWCGGATCTCCTCYTCGCT	2175-2151
EHDV-4/S2/294-317F	TAAAGGTGGAATAGGTGCCGGAAG	294-317	Segment 2 of EHD virus serotype 4	RT-PCR
EHDV-4/S2/1455-1432R	TATGCTGTGTACTATTACATCTGG	1455-1432
EHDV-5/S2/297-318F	TACCACACGAGAGAAGGAGGGT	297-318	Segment 2 of EHD virus serotype 5	RT-PCR
EHDV-5/S2/977-960R	GAATCCATGGCATCCGAG	977-960
EHDV-6/S2/297-317F	GTGTGATACTATTAGAACACG	297-317	Segment 2 of EHD virus serotype 6	RT-PCR
EHDV-6/S2/961-942R	GTAGTCCGCACTCGTTCCAG	961-942
EHDV-7/S2/299-318F	GGCAAAAGGTGAAGAACAGG	299-318	Segment 2 of EHD virus serotype 7	RT-PCR
EHDV-7/S2/999-978R	GCAAGTTGATAACCAACTGCTG	999-978
EHDV-8/S2/101-123F	GTTAGGACTTACAATGACGAATT	101-123	Segment 2 of EHD virus serotype 8	RT-PCR
EHDV-8/S2/904-880R	GATATTTCTTCGATCCGCTCACTG	904-880
EHDV/S-7/1-21F	GTTAAAATTTGGTGAAGATGG	1-27	Segment 7 of EHD virus	RT-PCR, Sequencing
EHDV/S-7/1162-1140R	GTAAGTTGAATTTGGGAAGACG	1162-1141
EHDV/S-7/648-670F	ATGAGGGCAGGAGTAATAGTGG	648-670	Segment 7 of EHD virus	Sequencing	This study
EHDV/S-7/441-418R	TTGTCCCGCGCGTTGTCTAAACC	441-418
* 1427-1446 is for EHDV, 1399-1418 is for PALV
