# Supplementary material for: Monitoring for bovine arboviruses in the most southwestern islands in Japan between 1994 and 2014
Source: BMC Vet Res. 2016 Jun 24;12:125. doi: 10.1186/s12917-016-0747-z (PMC4921034; doi:10.1186/s12917-016-0747-z)
Supplement: Additional file 2: — Seropositive rate to arboviruses in the Yaeyama Islands from 1995 to 2014. (XLSX 11 kb) [file 12917_2016_747_MOESM2_ESM.xlsx]

## Sheet: Sheet1
Additional file 2. Seropositive rate to arboviruses in the Yaeyama Islands from 1995 to 2014.
Year	No. of serum samples	Seropositive rate (%)
		AKAV	AINOV	PEAV	SATV	SHAV	BEFV	CHUV	DAGV	IBAV	EHDV- 7
1995	49	0.0	0.0	2.0	0.0	0.0	4.1	2.0	0.0	34.7	2.0
1996	30	6.7	0.0	13.3	0.0	0.0	0.0	0.0	0.0	10.0	0.0
1997	49	12.2	4.1	10.2	0.0	0.0	2.0	30.4 1	0.0	30.6	24.5
1998	39	20.5	5.1	0.0	2.6	0.0	5.1	38.5	20.5	38.5	5.1
1999	40	0.0	0.0	10.0	0.0	0.0	0.0	2.5	0.0	0.0	0.0
2000	36	22.2	5.6	0.0	22.2	0.0	2.8	8.3	2.8	0.0	0.0
2001	39	17.9	2.6	5.1	2.6	0.0	6.7 2	23.1	23.1	2.6	0.0
2002	48	6.3	29.2	0.0	2.1	25.0	2.1	20.8	0.0	12.5	0.0
2003	53	0.0	0.0	1.9	0.0	0.0	0.0	35.8	0.0	3.8	1.9
2004	―	―	―	―	―	―	―	―	―	―	―
2005	52	0.0	0.0	7.7	0.0	0.0	0.0	32.7	0.0 3	0.0	0.0
2006	45	4.4	6.7	4.4	17.8	0.0	0.0	57.8	26.7	15.6	31.1
2007	45	0.0	0.0	0.0	0.0	40.0	0.0	0.0	0.0	0.0	0.0
2008	48	0.0	4.2	0.0	2.1	0.0	0.0	0.0	0.0	0.0	0.0
2009	49	12.2	2.0	10.2	0.0	0.0	0.0 4	2.0	6.4 4	0.0	0.0 4
2010	―	―	―	―	―	―	―	―	―	―	―
2011	49	0.0	0.0	0.0	0.0	0.0	0.0	2.0	0.0	12.2	4.1
2012	47	19.1	4.3	0.0	0.0	0.0	10.0 5	14.9	6.4	17.0	0.0
2013	50	0.0	2.0	0.0	0.0	0.0	0.0	4.0	2.0	6.0	0.0
2014	45	13.3	0.0	0.0	0.0	0.0	0.0	8.9	2.2	20.0	2.2
―: Blood sampling was not conducted.
1 46 sera were used for VNTs.
2 30 sera were used for VNTs.
3 51 sera were used for VNTs.
4 47 sera were used for VNTs.
5 40 sera were used for VNTs.
